# Supplementary material for: Fertilizer and fungicide reduce herbicide efficacy and enhance growth of invasive common tansy (Tanacetum vulgare)
Source: PLoS One. 2025 Oct 22;20(10):e0333818. doi: 10.1371/journal.pone.0333818 (PMC12543190; doi:10.1371/journal.pone.0333818)
Supplement: S1 Appendix — (TXT) [file pone.0333818.s001.txt]

setwd("C:/Users/Jon/OneDrive - University of Saskatchewan/Invasion papers and projects/Tansy")
setwd("C:/Users/jab565/OneDrive - University of Saskatchewan/Invasion papers and projects/Tansy")

tansy.data = read.csv("tansy data combined.csv")
tansy.data$Broadleaf.rel2 = tansy.data$Broadleaf.rel - tansy.data$Legume.rel
tansy.data$AM.struct = tansy.data$Arbuscule + tansy.data$Vesicle
tansy.data$Herbicide = relevel(as.factor(tansy.data$Herbicide), ref = "Control")

library(lmerTest)
library(afex)
library(ggplot2)
library(emmeans)
library(car)
library(cowplot)


###Colonization chisquared for bias

infectivity.data = na.omit(tansy.data[,c(5,6,44)])
colonization.data = na.omit(tansy.data[,c(5,6,49)])

infectivity.table = table(infectivity.data$Herbicide, infectivity.data$AMF)
colonization.table = table(colonization.data$Herbicide, colonization.data$AMF)

chisq.test(infectivity.table, simulate.p.value = TRUE)
chisq.test(colonization.table, simulate.p.value = TRUE)


####Model looking at change in Tansy biomass


Tansy.mass.model = lmer(sqrt(Tansy.mass*10) ~Herbicide*AMF*as.factor(Year) + (1|Block/Plot), data = tansy.data)

shapiro.test(resid(Tansy.mass.model))
leveneTest(residuals(Tansy.mass.model)~ Herbicide*AMF*as.factor(Year), data = tansy.data)
anova(Tansy.mass.model)

Tansy.mass.emmeans1 = emmeans(Tansy.mass.model, ~ AMF|Herbicide, data = tansy.data, type = "response")
summary(pairs(Tansy.mass.emmeans1), type = "response")
Tansy.mass.emmeans2 = emmeans(Tansy.mass.model, ~ Herbicide|AMF, data = tansy.data, type = "response")
summary(pairs(Tansy.mass.emmeans2), type = "response")
Tansy.mass.emmeans3 = emmeans(Tansy.mass.model, ~ Herbicide|Year, data = tansy.data, type = "response")
summary(pairs(Tansy.mass.emmeans3), type = "response")

Tansy.mass.model.afex = lmer(sqrt(Tansy.mass*10) ~Herbicide*AMF*as.factor(Year) + (1|Block) + (1|Plot), data = tansy.data)

Fig.3A = afex_plot(Tansy.mass.model.afex, x = "Herbicide", trace = "AMF", panel = "Year", data_plot = F, mapping = c("shape", "color"), point_arg = list(size = 6), error_arg = list(size = 1.5, width = 0), line_arg = list(colour = "transparent"), legend_title = "AMF treatment") + theme_bw() + labs(x = "", y = "Tansy mass (g/m2)")+ theme(axis.text.x = element_text(color = "black", size = 12), axis.title.y = element_text(size = 14), axis.text.y = element_text(size = 12), strip.text.x.top = element_text(size = 12), legend.text=element_text(size=12), legend.title = element_text(size = 14), legend.position = c(0.88, 0.78), panel.grid.major = element_blank(), panel.grid.minor = element_blank(), axis.title.x = element_text(size = 12))


####Model looking at change in forage biomass

Forage.mass.model = lmer(sqrt(Forage.mass*10) ~Herbicide*AMF*as.factor(Year)  + (1|Block/Plot), data = tansy.data)
shapiro.test(resid(Forage.mass.model))
leveneTest(residuals(Forage.mass.model)~ Herbicide*AMF*as.factor(Year), data = tansy.data)
anova(Forage.mass.model)

Forage.mass.emmeans1 = emmeans(Forage.mass.model, ~ Herbicide|Year, data = tansy.data, type = "response")
summary(pairs(Forage.mass.emmeans1), type = "response")

Forage.mass.emmeans2 = emmeans(Forage.mass.model, ~ AMF|Herbicide, data = tansy.data, type = "response")
summary(pairs(Forage.mass.emmeans2), type = "response")
plot(Forage.mass.emmeans2)
Forage.mass.emmeans3 = emmeans(Forage.mass.model, ~ Herbicide|AMF, data = tansy.data, type = "response")
summary(pairs(Forage.mass.emmeans3), type = "response")

Forage.mass.model.afex = lmer(sqrt(Forage.mass*10) ~Herbicide*AMF*as.factor(Year)  + (1|Block) + (1|Plot) , data = tansy.data)

Fig.3B = afex_plot(Forage.mass.model.afex, x = "Herbicide", trace = "AMF", panel = "Year", data_plot = F, mapping = c("shape", "color"), point_arg = list(size = 6), error_arg = list(size = 1.5, width = 0), line_arg = list(colour = "transparent")) + theme_bw() + labs(x = "", y = "Community mass (g/m2)")+ theme(axis.text.x = element_text(color = "black", size = 14), axis.title.y = element_text(size = 14), axis.text.y = element_text(size = 12), strip.text.x.top = element_text(size = 12), legend.position = "none", panel.grid.major = element_blank(), panel.grid.minor = element_blank(), axis.title.x = element_text(size = 14))


plot_grid(Fig.3A, Fig.3B, ncol = 1, labels = "AUTO")

ggsave("Fig3.tiff", width = 8, height = 8, device='tiff', dpi=150)


####Model looking at change in grass cover

Grass.cover.model = lmer((Grass.rel*100) ~ Herbicide*AMF*as.factor(Year)  + (1|Block/Plot), data = tansy.data)
shapiro.test(resid(Grass.cover.model))
leveneTest(residuals(Grass.cover.model)~ Herbicide*AMF*as.factor(Year), data = tansy.data)


anova(Grass.cover.model)

Grass.cover.emmeans1 = emmeans(Grass.cover.model, ~ Herbicide|Year, data = tansy.data, type = "response")
summary(pairs(Grass.cover.emmeans1), type = "response")

Grass.cover.emmeans2 = emmeans(Grass.cover.model, ~ AMF|Year, data = tansy.data, type = "response")
summary(pairs(Grass.cover.emmeans2), type = "response")
plot(Grass.cover.emmeans2)

Grass.cover.model.afex = lmer((Grass.rel*100) ~ Herbicide*AMF*as.factor(Year)  + (1|Block)+ (1|Plot), data = tansy.data)


Fig.4A = afex_plot(Grass.cover.model.afex, x = "Herbicide", trace = "Year", data_plot = F, mapping = c("shape", "color"), point_arg = list(size = 6), error_arg = list(size = 1.5, width = 0), line_arg = list(colour = "transparent"), legend_title = "Year") + theme_bw() + labs(x = "", y = "Grass cover (%)")+ theme(axis.text.x = element_text(color = "black", size = 14), axis.title.y = element_text(size = 14), axis.text.y = element_text(size = 12), strip.text.x.top = element_text(size = 12), legend.text=element_text(size=12), legend.title = element_text(size = 14), legend.position = c(0.8, 0.15), panel.grid.major = element_blank(), panel.grid.minor = element_blank(), axis.title.x = element_text(size = 14))

Fig.4B = afex_plot(Grass.cover.model.afex, x = "AMF", trace = "Year", data_plot = F, mapping = c("shape", "color"), point_arg = list(size = 6), error_arg = list(size = 1.5, width = 0), line_arg = list(colour = "transparent"), legend_title = "Year") + theme_bw() + labs(x = "", y = "Grass cover (%)")+ theme(axis.text.x = element_text(color = "black", size = 14), axis.title.y = element_text(size = 14), axis.text.y = element_text(size = 12), strip.text.x.top = element_text(size = 12), legend.text=element_text(size=12), legend.title = element_text(size = 14), legend.position = c(0.15, 0.15), panel.grid.major = element_blank(), panel.grid.minor = element_blank(), axis.title.x = element_text(size = 14))


Legume.cover.model = lmer(sqrt(Legume.rel*100) ~ Herbicide*AMF*as.factor(Year)  + (1|Block/Plot), data = tansy.data)
shapiro.test(resid(Legume.cover.model))
leveneTest(residuals(Legume.cover.model)~ Herbicide*AMF*as.factor(Year), data = tansy.data)
anova(Legume.cover.model)

Legume.cover.emmeans = emmeans(Legume.cover.model, ~ Herbicide, data = tansy.data, type = "response")
summary(pairs(Legume.cover.emmeans), type = "response")
Legume.cover.emmeans1 = emmeans(Legume.cover.model, ~ AMF|Herbicide, data = tansy.data, type = "response")
summary(pairs(Legume.cover.emmeans1), type = "response")
Legume.cover.emmeans2 = emmeans(Legume.cover.model, ~ Herbicide|AMF, data = tansy.data, type = "response")
summary(pairs(Legume.cover.emmeans2), type = "response")

Legume.cover.model.afex = lmer(sqrt(Legume.rel*100) ~ Herbicide*AMF*as.factor(Year)  + (1|Block) + (1|Plot), data = tansy.data)

Fig.4C = afex_plot(Legume.cover.model.afex, x = "Herbicide", trace = "AMF", data_plot = F, mapping = c("shape", "color"), point_arg = list(size = 6), error_arg = list(size = 1.5, width = 0), line_arg = list(colour = "transparent"), legend_title = "AMF treatment") + theme_bw() + labs(x = "", y = "Legume cover (%)")+ theme(axis.text.x = element_text(color = "black", size = 14), axis.title.y = element_text(size = 14), axis.text.y = element_text(size = 12), strip.text.x.top = element_text(size = 12), legend.text=element_text(size=12), legend.title = element_text(size = 14), legend.position = c(0.75, 0.78), panel.grid.major = element_blank(), panel.grid.minor = element_blank(), axis.title.x = element_text(size = 14))


Broadleaf.cover.model = lmer(log1p(Broadleaf.rel2*100) ~ Herbicide*AMF*as.factor(Year)  + (1|Block/Plot), data = tansy.data)
hist(resid(Broadleaf.cover.model))
leveneTest(residuals(Broadleaf.cover.model)~ Herbicide*AMF*as.factor(Year), data = tansy.data)
anova(Broadleaf.cover.model)

Broadleaf.cover.emmeans = emmeans(Broadleaf.cover.model, ~ Herbicide|Year, data = tansy.data, type = "response")
summary(pairs(Broadleaf.cover.emmeans), type = "response")

Broadleaf.cover.model.afex = lmer(log1p(Broadleaf.rel2*100) ~ Herbicide*AMF*as.factor(Year)  + (1|Block) + (1|Plot), data = tansy.data)

Fig.4D = afex_plot(Broadleaf.cover.model.afex, x = "Herbicide", trace = "Year", data_plot = F, mapping = c("shape", "color"), point_arg = list(size = 6), error_arg = list(size = 1.5, width = 0), line_arg = list(colour = "transparent"), legend_title = "Year") + theme_bw() + labs(x = "", y = "Other broadleaf cover (%)")+ theme(axis.text.x = element_text(color = "black", size = 14), axis.title.y = element_text(size = 14), axis.text.y = element_text(size = 12), strip.text.x.top = element_text(size = 12), legend.text=element_text(size=12), legend.title = element_text(size = 14), legend.position = c(0.8, 0.8), panel.grid.major = element_blank(), panel.grid.minor = element_blank(), axis.title.x = element_text(size = 14))

plot_grid(Fig.4A, Fig.4B, Fig.4C, Fig.4D, ncol = 2, labels = c("A", "B", "C", "D"))

ggsave("Fig4.tiff", width = 8.5, height = 8, device='tiff', dpi=150)


Richness.model = lmer((Richness) ~ Herbicide*AMF*as.factor(Year)  + (1|Block/Plot), data = tansy.data)
shapiro.test(resid(Richness.model))
leveneTest(residuals(Richness.model)~ Herbicide*AMF*as.factor(Year), data = tansy.data)
anova(Richness.model)

Richness.emmeans1 = emmeans(Richness.model, ~ Herbicide|Year, data = tansy.data, type = "response")
summary(pairs(Richness.emmeans1), type = "response")
Richness.emmeans2 = emmeans(Richness.model, ~ AMF, data = tansy.data, type = "response")
summary(pairs(Richness.emmeans2), type = "response")

Richness.model.afex = lmer((Richness) ~ Herbicide*AMF*as.factor(Year)  + (1|Block)+ (1|Plot), data = tansy.data)
afex_plot(Richness.model.afex, x = "Herbicide", trace = "AMF", panel = "Year", data_plot = F, mapping = c("shape", "color"), point_arg = list(size = 6), error_arg = list(size = 1.5, width = 0), line_arg = list(colour = "transparent"), legend_title = "AMF treatment") + theme_bw() + labs(x = "", y = "Species richness per 0.25 m2")+ theme(axis.text.x = element_text(color = "black", size = 12), axis.title.y = element_text(size = 14), axis.text.y = element_text(size = 12), strip.text.x.top = element_text(size = 12), legend.text=element_text(size=12), legend.title = element_text(size = 14), legend.position = c(0.88, 0.78), panel.grid.major = element_blank(), panel.grid.minor = element_blank(), axis.title.x = element_text(size = 12))

ggsave("Fig5.tiff", width = 8, height = 4.25, device='tiff', dpi=150)


####Model looking at change in colonization

Colonization.model = glmer((Infectivity) ~ Herbicide*AMF  + (1|Block), data = tansy.data, family = "poisson")
shapiro.test(resid(Colonization.model))
leveneTest(residuals(Colonization.model)~ Herbicide*AMF, data = tansy.data[!is.na(tansy.data$Infectivity),])

Anova(Colonization.model, type = 3)

infectivity.emmeans = emmeans(Colonization.model, ~ AMF|Herbicide, data = tansy.data)
summary(pairs(infectivity.emmeans))
infectivity.emmeans2 = emmeans(Colonization.model, ~ Herbicide|AMF, data = tansy.data)
summary(pairs(infectivity.emmeans2))

Fig.2A = afex_plot(Colonization.model, x = "Herbicide", trace = "AMF", data_plot = F, mapping = c("shape", "color"), point_arg = list(size = 6), error_arg = list(size = 1.5, width = 0), line_arg = list(colour = "transparent"),legend_title = "AMF treatment") + theme_bw() + labs(x = "", y = "Infection points / 10 cm root")+ theme(axis.text.x = element_text(color = "black", size = 14), axis.title.y = element_text(size = 14), axis.text.y = element_text(size = 12), legend.text=element_text(size=12), legend.title = element_text(size = 14), legend.position = c(0.8, 0.86), panel.grid.major = element_blank(), panel.grid.minor = element_blank(), axis.title.x = element_text(size = 14))

Colonization.model.2023 = glmer((AM.struct) ~ Herbicide*AMF  + (1|Block), data = tansy.data, family = "poisson")
shapiro.test(resid(Colonization.model.2023))
leveneTest(residuals(Colonization.model.2023)~ Herbicide*AMF, data = tansy.data[!is.na(tansy.data$AM.struct),])

Anova(Colonization.model.2023, type = 3)

AM.struct.emmeans = emmeans(Colonization.model.2023, ~ Herbicide, data = tansy.data)
summary(pairs(AM.struct.emmeans))

Fig.2B = afex_plot(Colonization.model.2023, x = "Herbicide", trace = "AMF", data_plot = F, mapping = c("shape", "color"), point_arg = list(size = 6), error_arg = list(size = 1.5, width = 0), line_arg = list(colour = "transparent")) + theme_bw() + labs(x = "", y = "AMF structures / 10 cm root")+ theme(axis.text.x = element_text(color = "black", size = 14), axis.title.y = element_text(size = 14), axis.text.y = element_text(size = 12), legend.position = "none", panel.grid.major = element_blank(), panel.grid.minor = element_blank(), axis.title.x = element_text(size = 14))


plot_grid(Fig.2A, Fig.2B, ncol = 2, labels = "AUTO")

ggsave("Fig2.tiff", width = 8.5, height = 4.25, device='tiff', dpi=150)
