# Supplementary material for: Fertilizer and fungicide reduce herbicide efficacy and enhance growth of invasive common tansy (Tanacetum vulgare)
Source: PLoS One. 2025 Oct 22;20(10):e0333818. doi: 10.1371/journal.pone.0333818 (PMC12543190; doi:10.1371/journal.pone.0333818)
Supplement: S2 Dataset — All data used in the paper. (CSV) [file pone.0333818.s002.csv]

Year	Sample	Block	Plot	Herbicide	AMF	Initial.tansy	Tansy.mass	Forage.mass	Litter.mass	Tan_vul	Grass.cov	Legume.cov	Broadleaf.cov	Other.inv	Grass.rel	Legume.rel	Broadleaf.rel	Richness	Ast_cic	Bro_ine	Fra_vir	Gal_bor	Vic_ame	Tar_off	Poa_pra	Lat_och	Ach_mil	Tri_pra	Sym_lae	Sol_can	Cir_arv	Pas_smi	Med_fal	Med_sat	Cam_rot	Ger_spp	Eri_phi	Art_abs	Son_arv	Ros_woo	Phyt.Height	Phyt.mass	Infectivity	Arbuscule	Hypha	Vesicle	Spore	colonization
2023	1	1	1	2,4-D	Fungicide	45	41	34	61	25	120	10	35	3	0.666666667	0.055555556	0.194444444	6	0	50	15	0	0	3	70	0	7	10	0	0	0	0	0	0	0	0	0	0	0	0				5	4	21	0	30
2023	2	1	2	Control	Fungicide	50	83	33	77	25	55	30	61	5	0.390070922	0.212765957	0.432624113	9	15	40	20	5	5	5	15	10	1	0	0	0	0	0	0	0	0	0	0	0	0	0				3	2	10	0	15
2023	3	1	3	2,4-D	Fertilizer	20	18	51	77	50	150	0	5	0	0.731707317	0	0.024390244	5	0	90	1	3	0	0	60	0	1	0	0	0	0	0	0	0	0	0	0	0	0	0				5	10	20	0	35
2023	4	1	4	ACP+MS	Fungicide	45	46	38	38	10	175	15	22	0	0.845410628	0.072463768	0.106280193	4	0	80	7	0	15	0	95	0	0	0	0	0	0	0	0	0	0	0	0	0	0	0				14	7	12	1	34
2023	5	1	5	ACP+MS	Fertilizer	45	0	50	71	0	135	5	5	0	0.964285714	0.035714286	0.035714286	3	5	95	0	0	0	0	40	0	0	0	0	0	0	0	0	0	0	0	0	0	0	0				11	10	16	0	37
2023	6	1	6	Control	Control	35	95	26	34	25	70	30	55	5	0.466666667	0.2	0.366666667	6	30	40	10	0	0	5	30	0	10	0	0	0	0	0	0	0	0	0	0	0	0	0
2023	7	1	7	Picloram	Fungicide	45	0	58	57	0	200	0	15	0	0.930232558	0	0.069767442	3	0	100	0	0	0	0	100	0	15	0	0	0	0	0	0	0	0	0	0	0	0	0				13	16	23	0	52
2023	8	1	8	2,4-D	Control	50	23	40	38	45	90	16	86	0	0.407239819	0.07239819	0.389140271	7	16	40	25	30	0	0	50	0	5	0	10	0	0	0	0	0	0	0	0	0	0	0				16	5	8	0	29
2023	9	1	9	Control	Fertilizer	45	70	63	73	80	20	0	51	0	0.132450331	0	0.337748344	6	0	10	25	15	0	0	10	0	1	0	0	10	0	0	0	0	0	0	0	0	0	0				9	11	10	0	30
2023	10	1	10	ACP+MS	Control	70	14	37	109	5	170	15	46	1	0.769230769	0.067873303	0.208144796	5	15	90	30	0	0	1	80	0	0	0	0	0	0	0	0	0	0	0	0	0	0	0
2023	11	1	11	Picloram	Fertilizer	75	0	44	166	5	105	5	5	0	0.913043478	0.043478261	0.043478261	3	5	90	0	0	0	0	15	0	0	0	0	0	0	0	0	0	0	0	0	0	0	0
2023	12	1	12	Picloram	Control	25	0	33	24	0	185	0	5	0	0.973684211	0	0.026315789	3	0	85	5	0	0	0	100	0	0	0	0	0	0	0	0	0	0	0	0	0	0	0				10	11	11	0	32
2023	13	2	1	Picloram	Fungicide	20	0	43	22	0	125	0	15	0	0.892857143	0	0.107142857	3	0	25	15	0	0	0	100	0	0	0	0	0	0	0	0	0	0	0	0	0	0	0				0	0	0	0
2023	14	2	2	ACP+MS	Control	30	5	25	94	5	135	35	75	0	0.627906977	0.162790698	0.348837209	5	35	65	30	0	0	0	70	0	10	0	0	0	0	0	0	0	0	0	0	0	0	0				11	5	10	0	26
2023	15	2	3	Control	Fertilizer	30	116	24	96	100	15	15	45	0	0.09375	0.09375	0.28125	3	15	0	0	0	0	0	15	0	0	0	0	30	0	0	0	0	0	0	0	0	0	0
2023	16	2	4	Control	Fungicide	50	35	96	65	40	80	85	85	0	0.390243902	0.414634146	0.414634146	4	35	45	0	0	0	0	35	50	0	0	0	0	0	0	0	0	0	0	0	0	0	0
2023	17	2	5	2,4-D	Fungicide	60	75	17	128	90	85	0	15	15	0.447368421	0	0.078947368	3	0	75	0	0	0	15	10	0	0	0	0	0	0	0	0	0	0	0	0	0	0	0				6	2	3	0	11
2023	18	2	6	ACP+MS	Fungicide	60	67	22	218	20	100	15	16	0	0.735294118	0.110294118	0.117647059	4	15	80	1	0	0	0	20	0	0	0	0	0	0	0	0	0	0	0	0	0	0	0
2023	19	2	7	Picloram	Fertilizer	45	0	84	26	0	200	0	0	0	1	0	0	2	0	100	0	0	0	0	100	0	0	0	0	0	0	0	0	0	0	0	0	0	0	0
2023	20	2	8	2,4-D	Control	20	13	45	25	5	70	0	90	10	0.424242424	0	0.545454545	3	0	0	80	0	0	0	70	0	0	0	0	0	10	0	0	0	0	0	0	0	0	0
2023	21	2	9	Control	Control	40	15	26	83	90	0	50	90	0	0	0.277777778	0.5	2	50	0	40	0	0	0	0	0	0	0	0	0	0	0	0	0	0	0	0	0	0	0
2023	22	2	10	Picloram	Control	60	0	18	189	0	200	0	0	0	1	0	0	2	0	100	0	0	0	0	100	0	0	0	0	0	0	0	0	0	0	0	0	0	0	0
2023	23	2	11	2,4-D	Fertilizer	25	6	58	49	0	190	1	12	11	0.940594059	0.004950495	0.059405941	5	1	95	0	0	0	1	95	0	0	0	0	0	10	0	0	0	0	0	0	0	0	0
2023	24	2	12	ACP+MS	Fertilizer	60	11	34	177	3	150	25	25	0	0.842696629	0.140449438	0.140449438	3	25	100	0	0	0	0	50	0	0	0	0	0	0	0	0	0	0	0	0	0	0	0
2023	25	3	1	2,4-D	Fungicide	50	38	18	127	30	160	0	15	10	0.780487805	0	0.073170732	4	0	80	0	0	0	0	80	0	5	0	0	0	10	0	0	0	0	0	0	0	0	0				5	2	2	0	9
2023	26	3	2	Control	Fungicide	50	28	13	51	40	60	40	65	25	0.363636364	0.242424242	0.393939394	5	0	40	0	0	25	0	20	15	0	0	0	0	25	0	0	0	0	0	0	0	0	0				4	4	5	0	13
2023	27	3	3	Control	Control	50	120	18	62	75	55	5	20	10	0.366666667	0.033333333	0.133333333	5	5	45	0	0	0	0	10	0	5	0	0	0	10	0	0	0	0	0	0	0	0	0
2023	28	3	4	ACP+MS	Fungicide	55	23	39	167	25	110	0	0	0	0.814814815	0	0	2	0	75	0	0	0	0	35	0	0	0	0	0	0	0	0	0	0	0	0	0	0	0				0	0	3	0	3
2023	29	3	5	Picloram	Control	75	0	26	191	0	180	0	0	0	1	0	0	2	0	100	0	0	0	0	80	0	0	0	0	0	0	0	0	0	0	0	0	0	0	0				0	0	0	0
2023	30	3	6	Picloram	Fertilizer	75	5	103	60	10	170	0	0	0	0.944444444	0	0	2	0	100	0	0	0	0	70	0	0	0	0	0	0	0	0	0	0	0	0	0	0	0				1	0	0	0	1
2023	31	3	7	Control	Fertilizer	80	137	19	102	85	0	10	20	0	0	0.095238095	0.19047619	2	10	0	0	0	0	0	0	0	10	0	0	0	0	0	0	0	0	0	0	0	0	0				0	0	0	0
2023	32	3	8	ACP+MS	Control	30	0	55	28	10	100	0	1	0	0.900900901	0	0.009009009	2	0	100	0	0	0	0	0	0	1	0	0	0	0	0	0	0	0	0	0	0	0	0				0	0	0	0
2023	33	3	9	2,4-D	Control	20	7	40	68	30	150	0	27	1	0.724637681	0	0.130434783	6	0	90	1	0	0	0	60	0	5	0	0	20	1	0	0	0	0	0	0	0	0	0				7	10	16	0	33
2023	34	3	10	Picloram	Fungicide	65	18	44	92	25	80	0	0	0	0.761904762	0	0	2	0	70	0	0	0	0	10	0	0	0	0	0	0	0	0	0	0	0	0	0	0	0				2	1	0	0	3
2023	35	3	11	2,4-D	Fertilizer	85	191	8	70	60	90	0	0	0	0.6	0	0	2	0	80	0	0	0	0	10	0	0	0	0	0	0	0	0	0	0	0	0	0	0	0				4	3	2	0	9
2023	36	3	12	ACP+MS	Fertilizer	60	0	49	87	25	145	40	65	0	0.617021277	0.170212766	0.276595745	4	40	65	0	0	0	0	80	0	25	0	0	0	0	0	0	0	0	0	0	0	0	0				0	0	0	0
2023	37	4	1	Control	Fungicide	40	28	62	27	35	10	20	70	0	0.086956522	0.173913043	0.608695652	4	15	10	50	0	0	0	0	0	0	5	0	0	0	0	0	0	0	0	0	0	0	0
2023	38	4	2	Picloram	Control	50	0	40	15	0	180	0	0	0	1	0	0	2	0	90	0	0	0	0	90	0	0	0	0	0	0	0	0	0	0	0	0	0	0	0				10	6	8	0	24
2023	39	4	3	Picloram	Fertilizer	30	12	71	33	0	200	0	0	0	1	0	0	2	0	100	0	0	0	0	100	0	0	0	0	0	0	0	0	0	0	0	0	0	0	0
2023	40	4	4	ACP+MS	Fungicide	25	3	97	34	5	95	0	2	1	0.931372549	0	0.019607843	3	0	95	1	0	0	0	0	0	0	0	0	0	1	0	0	0	0	0	0	0	0	0				6	2	11	0	19
2023	41	4	5	2,4-D	Control	20	25	60	24	40	135	0	20	0	0.692307692	0	0.102564103	4	0	85	15	0	0	0	50	0	5	0	0	0	0	0	0	0	0	0	0	0	0	0
2023	42	4	6	Control	Fertilizer	45	58	44	56	60	80	0	10	0	0.533333333	0	0.066666667	3	0	65	0	0	0	0	15	0	10	0	0	0	0	0	0	0	0	0	0	0	0	0
2023	43	4	7	Control	Control	25	111	27	35	45	40	75	115	0	0.2	0.375	0.575	5	60	40	25	0	15	0	0	0	15	0	0	0	0	0	0	0	0	0	0	0	0	0
2023	44	4	8	2,4-D	Fungicide	45	28	44	30	35	40	10	60	0	0.296296296	0.074074074	0.444444444	3	10	40	50	0	0	0	0	0	0	0	0	0	0	0	0	0	0	0	0	0	0	0
2023	45	4	9	ACP+MS	Fertilizer	50	21	73	40	10	70	60	110	0	0.368421053	0.315789474	0.578947368	3	60	0	50	0	0	0	70	0	0	0	0	0	0	0	0	0	0	0	0	0	0	0				5	2	12	0	19
2023	46	4	10	Picloram	Fungicide	35	26	43	30	45	120	0	0	0	0.727272727	0	0	2	0	20	0	0	0	0	100	0	0	0	0	0	0	0	0	0	0	0	0	0	0	0				6	2	10	0	18
2023	47	4	11	ACP+MS	Control	25	1	67	50	10	175	0	0	0	0.945945946	0	0	2	0	95	0	0	0	0	80	0	0	0	0	0	0	0	0	0	0	0	0	0	0	0				0	0	0	0
2023	48	4	12	2,4-D	Fertilizer	45	63	36	33	25	110	0	55	0	0.578947368	0	0.289473684	4	0	80	15	0	0	0	30	0	0	0	40	0	0	0	0	0	0	0	0	0	0	0				11	3	12	0	26
2023	49	5	1	Control	Fungicide	40	88	67	43	45	130	0	65	0	0.541666667	0	0.270833333	5	0	80	30	0	0	0	50	0	25	0	0	10	0	0	0	0	0	0	0	0	0	0				14	8	7	0	29
2023	50	5	2	2,4-D	Fertilizer	20	70	42	56	15	75	20	60	0	0.5	0.133333333	0.4	4	0	75	0	0	0	0	0	20	25	0	0	15	0	0	0	0	0	0	0	0	0	0				8	2	8	0	18
2023	51	5	3	Control	Control	25	53	16	25	20	140	15	45	20	0.682926829	0.073170732	0.219512195	5	0	60	0	0	15	20	80	0	10	0	0	0	0	0	0	0	0	0	0	0	0	0				7	1	4	0	12
2023	52	5	4	Picloram	Control	25	0	74	18	0	130	0	0	0	1	0	0	2	0	30	0	0	0	0	100	0	0	0	0	0	0	0	0	0	0	0	0	0	0	0				0	0	0	0
2023	53	5	5	Picloram	Fertilizer	20	0	62	28	0	200	0	0	0	1	0	0	2	0	100	0	0	0	0	100	0	0	0	0	0	0	0	0	0	0	0	0	0	0	0				9	5	10	0	24
2023	54	5	6	Control	Fertilizer	50	59	55	55	60	70	0	30	0	0.4375	0	0.1875	2	0	70	30	0	0	0	0	0	0	0	0	0	0	0	0	0	0	0	0	0	0	0				7	3	7	0	17
2023	55	5	7	Picloram	Fungicide	50	0	58	26	0	190	0	0	0	1	0	0	2	0	100	0	0	0	0	90	0	0	0	0	0	0	0	0	0	0	0	0	0	0	0				0	0	0	0
2023	56	5	8	2,4-D	Control	10	0	57	44	0	200	0	10	0	0.952380952	0	0.047619048	3	0	100	0	0	0	0	100	0	10	0	0	0	0	0	0	0	0	0	0	0	0	0				10	7	7	0	24
2023	57	5	9	ACP+MS	Fungicide	20	36	74	32	25	80	0	36	0	0.567375887	0	0.255319149	5	0	50	15	0	0	0	30	0	20	0	0	1	0	0	0	0	0	0	0	0	0	0				0	0	0	0
2023	58	5	10	ACP+MS	Control	30	17	50	20	20	116	0	85	0	0.524886878	0	0.384615385	4	0	46	60	0	0	0	70	0	25	0	0	0	0	0	0	0	0	0	0	0	0	0				9	3	5	0	17
2023	59	5	11	2,4-D	Fungicide	30	38	61	61	15	70	0	40	0	0.56	0	0.32	3	0	20	40	0	0	0	50	0	0	0	0	0	0	0	0	0	0	0	0	0	0	0				8	7	8	0	23
2023	60	5	12	ACP+MS	Fertilizer	45	51	57	38	60	20	0	0	0	0.25	0	0	1	0	20	0	0	0	0	0	0	0	0	0	0	0	0	0	0	0	0	0	0	0	0
2022	1	1	1	2,4-D	Fungicide	45	0	20.12	39.45	80	110	8	28	10	0.504587156	0.036697248	0.128440367	6	0	60	10	0	3	10	50	5	0	0	0	0	0	0	0	0	0	0	0	0	0	0	12.6	0.0287	2
2022	2	1	2	Control	Fungicide	50	2.67	41.27	39.46	75	85	90	145	10	0.278688525	0.295081967	0.475409836	8	80	60	20	20	0	10	25	0	0	10	0	5	0	0	0	0	0	0	0	0	0	0	12.7	0.0309	5
2022	3	1	3	2,4-D	Fertilizer	20	0	42.96	41.49	10	130	0	40	0	0.722222222	0	0.222222222	4	0	90	30	10	0	0	40	0	0	0	0	0	0	0	0	0	0	0	0	0	0	0	21.1	0.0946	4
2022	4	1	4	ACP+MS	Fungicide	45	1.9	49.14	26.21	10	180	5	28	0	0.825688073	0.02293578	0.128440367	5	0	90	20	3	0	0	90	0	0	0	0	0	0	0	0	5	0	0	0	0	0	0	9.9	0.0573
2022	5	1	5	ACP+MS	Fertilizer	45	0	26.76	36.76	0	200	5	20	0	0.909090909	0.022727273	0.090909091	4	0	100	15	0	5	0	100	0	0	0	0	0	0	0	0	0	0	0	0	0	0	0	11.3	0.0631	7
2022	6	1	6	Control	Control	35	0	30.48	27.42	40	45	85	120	20	0.219512195	0.414634146	0.585365854	6	80	30	15	0	0	20	15	0	0	5	0	0	0	0	0	0	0	0	0	0	0	0	13.3	0.0434	20
2022	7	1	7	Picloram	Fungicide	45	0	19.34	11.13	25	130	0	3	0	0.82278481	0	0.018987342	3	0	80	3	0	0	0	50	0	0	0	0	0	0	0	0	0	0	0	0	0	0	0	12.6	0.0217	2
2022	8	1	8	2,4-D	Control	50	0	39.06	17.39	30	120	10	70	0	0.545454545	0.045454545	0.318181818	6	0	60	50	5	0	0	60	10	0	0	0	0	0	0	0	0	0	0	0	0	0	5	18.7	0.0535	10
2022	9	1	9	Control	Fertilizer	45	15.83	43.35	10.75	90	65	30	160	10	0.206349206	0.095238095	0.507936508	8	15	25	90	5	0	10	40	0	0	15	0	0	0	0	0	0	0	0	0	0	0	25	18.2	0.0649	7
2022	10	1	10	ACP+MS	Control	70	10.5	17.19	30.72	45	60	10	30	15	0.444444444	0.074074074	0.222222222	6	0	35	5	0	5	15	25	5	0	0	0	0	0	0	0	0	0	0	0	0	0	0	9.3	0.0635	0
2022	11	1	11	Picloram	Fertilizer	75	1.25	19.58	83.33	15	155	5	5	0	0.885714286	0.028571429	0.028571429	3	0	80	0	0	5	0	75	0	0	0	0	0	0	0	0	0	0	0	0	0	0	0	14.5	0.0448	1
2022	12	1	12	Picloram	Control	25	6.31	14.93	13.35	5	160	0	15	0	0.888888889	0	0.083333333	3	0	60	15	0	0	0	100	0	0	0	0	0	0	0	0	0	0	0	0	0	0	0	13.8	0.044	9
2022	13	2	1	Picloram	Fungicide	20	0.35	24.92	13.99	0	135	0	75	0	0.642857143	0	0.357142857	3	0	35	75	0	0	0	100	0	0	0	0	0	0	0	0	0	0	0	0	0	0	0	20.2	0.059	5
2022	14	2	2	ACP+MS	Control	30	11.38	14.59	50.07	25	130	35	75	0	0.565217391	0.152173913	0.326086957	6	10	60	40	0	0	0	70	10	0	0	0	0	0	0	0	15	0	0	0	0	0	0	10.7	0.0288	10
2022	15	2	3	Control	Fertilizer	30	36.05	20.01	41.06	65	130	60	125	0	0.40625	0.1875	0.390625	6	50	100	60	0	0	0	30	0	0	10	0	0	0	0	0	0	0	0	0	0	0	5	19.9	0.0961	5
2022	16	2	4	Control	Fungicide	50	25.31	69.18	69.35	30	50	75	75	0	0.322580645	0.483870968	0.483870968	4	70	35	0	0	5	0	15	0	0	0	0	0	0	0	0	0	0	0	0	0	0	0
2022	17	2	5	2,4-D	Fungicide	60	100.03	19.2	223.61	80	95	5	10	5	0.513513514	0.027027027	0.054054054	4	0	80	0	0	5	5	15	0	0	0	0	0	0	0	0	0	0	0	0	0	0	0	19.6	0.01006	3
2022	18	2	6	ACP+MS	Fungicide	60	19.34	33.41	81.39	70	65	0	20	20	0.419354839	0	0.129032258	4	0	40	0	0	0	5	25	0	0	0	0	0	15	0	0	0	0	0	0	0	0	0	10.5	0.0653	10
2022	19	2	7	Picloram	Control	45	5.54	31.73	18.86	10	115	5	5	0	0.884615385	0.038461538	0.038461538	3	0	100	0	0	5	0	15	0	0	0	0	0	0	0	0	0	0	0	0	0	0	0	15.5	0.0365	8
2022	20	2	8	2,4-D	Fertilizer	20	5.03	19.29	11.76	12	125	0	100	0	0.52742616	0	0.421940928	3	0	50	100	0	0	0	75	0	0	0	0	0	0	0	0	0	0	0	0	0	0	0	24.1	0.0797	0
2022	21	2	9	Control	Control	40	41.4	52.98	33.41	55	155	105	175	10	0.402597403	0.272727273	0.454545455	7	90	80	60	0	5	0	75	0	0	10	0	0	10	0	0	0	0	0	0	0	0	0	23	0.0526	6
2022	22	2	10	Picloram	Control	60	0	20.1	45.05	10	25	0	0	0	0.714285714	0	0	2	0	15	0	0	0	0	10	0	0	0	0	0	0	0	0	0	0	0	0	0	0	0	16.9	0.0771	5
2022	23	2	11	2,4-D	Fertilizer	25	11.59	64.96	39.74	10	150	10	10	0	0.882352941	0.058823529	0.058823529	4	0	100	0	0	5	0	50	0	0	5	0	0	0	0	0	0	0	0	0	0	0	0	20.4	0.0899	0
2022	24	2	12	ACP+MS	Fertilizer	60	12.8	18.97	95.31	25	100	0	0	0	0.8	0	0	1	0	100	0	0	0	0	0	0	0	0	0	0	0	0	0	0	0	0	0	0	0	0	13.6	0.0279
2022	25	3	1	2,4-D	Fungicide	50	23.73	21.78	59.96	40	135	5	11	6	0.725806452	0.02688172	0.059139785	5	0	75	0	0	5	3	60	0	0	0	0	0	3	0	0	0	0	0	0	0	0	0	18.4	0.0835	6
2022	26	3	2	Control	Fungicide	50	23.23	24.29	67.71	60	110	55	55	0	0.488888889	0.244444444	0.244444444	4	0	100	0	0	0	0	10	45	0	10	0	0	0	0	0	0	0	0	0	0	0	0	14.5	0.0456	5
2022	27	3	3	Control	Control	50	23.76	22.27	50.53	50	95	0	19	19	0.579268293	0	0.115853659	4	0	75	0	0	0	7	20	0	0	0	0	0	12	0	0	0	0	0	0	0	0	0	14.6	0.0433	8
2022	28	3	4	ACP+MS	Fungicide	55	5.03	35.86	86.5	45	140	5	12	7	0.710659898	0.025380711	0.060913706	4	0	70	0	0	5	7	70	0	0	0	0	0	0	0	0	0	0	0	0	0	0	0	5.9	0.0475
2022	29	3	5	Picloram	Control	75	9.9	13.84	108.84	15	30	0	0	0	0.666666667	0	0	2	0	20	0	0	0	0	10	0	0	0	0	0	0	0	0	0	0	0	0	0	0	0	16.9	0.0663	10
2022	30	3	6	Picloram	Fertilizer	75	1.42	15.41	208.73	25	75	0	0	0	0.75	0	0	2	0	60	0	0	0	0	15	0	0	0	0	0	0	0	0	0	0	0	0	0	0	0	15.5	0.0556	0
2022	31	3	7	Control	Fertilizer	80	217.66	22.37	255.16	100	200	10	10	0	0.64516129	0.032258065	0.032258065	4	0	100	0	0	5	0	100	5	0	0	0	0	0	0	0	0	0	0	0	0	0	0	15.4	0.042	4
2022	32	3	8	ACP+MS	Control	30	1.63	35.34	103.42	20	115	0	0	0	0.851851852	0	0	2	0	100	0	0	0	0	15	0	0	0	0	0	0	0	0	0	0	0	0	0	0	0	7.6	0.0492
2022	33	3	9	2,4-D	Control	20	4.06	39.5	71.64	25	155	0	15	5	0.794871795	0	0.076923077	4	0	80	10	0	0	5	75	0	0	0	0	0	0	0	0	0	0	0	0	0	0	0	17	0.0733	5
2022	34	3	10	Picloram	Fungicide	65	6.75	13.37	147.07	3	30	0	0	0	0.909090909	0	0	2	0	25	0	0	0	0	5	0	0	0	0	0	0	0	0	0	0	0	0	0	0	0	8.3	0.0177
2022	35	3	11	2,4-D	Fertilizer	85	46.23	26.37	174.06	70	95	0	5	5	0.558823529	0	0.029411765	3	0	55	0	0	0	5	40	0	0	0	0	0	0	0	0	0	0	0	0	0	0	0	18	0.0784
2022	36	3	12	ACP+MS	Fertilizer	60	1.03	42.38	143.29	25	170	0	0	0	0.871794872	0	0	2	0	95	0	0	0	0	75	0	0	0	0	0	0	0	0	0	0	0	0	0	0	0	7.1	0.0553
2022	37	4	1	Control	Fungicide	40	10.06	40.48	22.76	30	125	50	150	10	0.409836066	0.163934426	0.491803279	7	10	35	90	0	0	10	90	30	0	10	0	0	0	0	0	0	0	0	0	0	0	0	16	0.0412	2
2022	38	4	2	Picloram	Control	50	5.94	27.43	75.81	20	95	0	0	0	0.826086957	0	0	2	0	15	0	0	0	0	80	0	0	0	0	0	0	0	0	0	0	0	0	0	0	0	14.5	0.0315	0
2022	39	4	3	Picloram	Fertilizer	30	9.8	53.81	59.03	15	200	0	0	0	0.930232558	0	0	2	0	100	0	0	0	0	100	0	0	0	0	0	0	0	0	0	0	0	0	0	0	0	21.4	0.0727	1
2022	40	4	4	ACP+MS	Fungicide	25	52.63	71.47	56.02	20	200	5	30	0	0.8	0.02	0.12	4	5	100	25	0	0	0	100	0	0	0	0	0	0	0	0	0	0	0	0	0	0	0	9	0.0514
2022	41	4	5	2,4-D	Fertilizer	20	9.55	79.98	43.89	0	200	0	10	0	0.952380952	0	0.047619048	3	0	100	10	0	0	0	100	0	0	0	0	0	0	0	0	0	0	0	0	0	0	0	19	0.0728	3
2022	42	4	6	Control	Control	45	61.3	74.38	45.91	100	200	65	73	5	0.536193029	0.174262735	0.195710456	7	0	100	0	0	0	5	100	5	0	10	0	3	0	0	50	0	0	0	0	0	0	0	20.4	0.0847	9
2022	43	4	7	Control	Control	25	19.08	60.87	45.45	45	155	15	55	15	0.607843137	0.058823529	0.215686275	7	0	75	15	0	0	15	80	10	0	0	0	0	0	0	5	0	10	0	0	0	0	0	18.6	0.0426	0
2022	44	4	8	2,4-D	Fungicide	45	30.29	82.69	49.08	15	160	5	103	0	0.575539568	0.017985612	0.370503597	5	0	70	95	0	0	0	90	0	0	0	0	0	0	0	0	5	0	0	3	0	0	0	17	0.0673	2
2022	45	4	9	ACP+MS	Fertilizer	50	21.96	38.57	82.43	50	175	15	35	5	0.673076923	0.057692308	0.134615385	5	0	75	15	0	0	5	100	15	0	0	0	0	0	0	0	0	0	0	0	0	0	0	8.3	0.0448
2022	46	4	10	Picloram	Fungicide	35	12.75	30.49	40.85	85	65	0	15	10	0.393939394	0	0.090909091	4	0	15	5	0	0	10	50	0	0	0	0	0	0	0	0	0	0	0	0	0	0	0	16	0.0208
2022	47	4	11	ACP+MS	Control	25	8.06	102.07	79.68	30	190	5	30	15	0.76	0.02	0.12	5	0	90	10	0	0	15	100	5	0	0	0	0	0	0	0	0	0	0	0	0	0	0	6.6	0.049	3
2022	48	4	12	2,4-D	Fertilizer	45	41.11	76.16	54.63	20	200	5	55	0	0.727272727	0.018181818	0.2	4	0	100	50	0	0	0	100	0	0	5	0	0	0	0	0	0	0	0	0	0	0	0	18.5	0.054
2022	49	5	1	Control	Fungicide	40	28.55	92.86	43.62	35	180	105	118	10	0.540540541	0.315315315	0.354354354	7	20	90	0	0	0	10	90	5	0	80	0	0	0	0	0	0	0	3	0	0	0	0	19.6	0.1153	2
2022	50	5	2	2,4-D	Fertilizer	20	5.25	37.96	14.66	5	200	0	90	10	0.677966102	0	0.305084746	4	0	100	80	0	0	0	100	0	0	0	0	0	0	0	0	0	0	0	0	0	10	0	21.6	0.0783	3
2022	51	5	3	Control	Control	25	41.66	38.81	49.02	35	125	0	78	78	0.525210084	0	0.327731092	4	0	25	0	0	0	0	100	0	0	0	0	0	0	0	0	0	0	0	0	3	75	0	17.3	0.0673	20
2022	52	5	4	Picloram	Control	25	0.08	39.86	37.19	5	103	0	0	0	0.953703704	0	0	2	0	3	0	0	0	0	100	0	0	0	0	0	0	0	0	0	0	0	0	0	0	0	9.2	0.0271	6
2022	53	5	5	Picloram	Fertilizer	20	0	54.5	33.22	0	170	0	0	0	1	0	0	2	0	70	0	0	0	0	100	0	0	0	0	0	0	0	0	0	0	0	0	0	0	0
2022	54	5	6	Control	Fertilizer	50	146.08	17.55	201.37	75	185	5	75	55	0.552238806	0.014925373	0.223880597	6	0	85	15	0	0	20	100	5	0	0	0	0	0	0	0	0	0	0	0	0	35	0	22.7	0.0551	1
2022	55	5	7	Picloram	Fungicide	50	8.54	35.32	115.35	10	50	0	5	0	0.769230769	0	0.076923077	2	0	50	5	0	0	0	0	0	0	0	0	0	0	0	0	0	0	0	0	0	0	0	8.5	0.0257	1
2022	56	5	8	2,4-D	Control	10	6.32	58.7	52.68	30	200	0	20	5	0.8	0	0.08	4	0	100	15	0	0	5	100	0	0	0	0	0	0	0	0	0	0	0	0	0	0	0	23.1	0.1412	1
2022	57	5	9	ACP+MS	Fungicide	20	18.42	56.75	41.83	25	150	5	85	0	0.576923077	0.019230769	0.326923077	5	0	20	80	0	0	0	100	5	0	0	0	0	0	30	0	0	0	0	0	0	0	0	16.5	0.0697	4
2022	58	5	10	ACP+MS	Control	30	22.91	47.16	157.45	25	90	0	90	10	0.43902439	0	0.43902439	5	0	15	75	0	0	10	75	0	0	0	0	0	0	0	0	0	0	0	0	0	0	5	8.6	0.0668
2022	59	5	11	2,4-D	Fungicide	30	35.61	34.51	145.92	50	145	0	40	0	0.617021277	0	0.170212766	3	0	65	40	0	0	0	80	0	0	0	0	0	0	0	0	0	0	0	0	0	0	0	17.7	0.0399	7
2022	60	5	12	ACP+MS	Fertilizer	45	5.22	57.92	185.4	55	160	0	10	5	0.711111111	0	0.044444444	4	0	80	5	0	0	5	80	0	0	0	0	0	0	0	0	0	0	0	0	0	0	0	16.3		2
