# Supplementary material for: Fertilizer and fungicide reduce herbicide efficacy and enhance growth of invasive common tansy (Tanacetum vulgare)
Source: PLoS One. 2025 Oct 22;20(10):e0333818. doi: 10.1371/journal.pone.0333818 (PMC12543190; doi:10.1371/journal.pone.0333818)
Supplement: S3 Table — Each model is represented by a tab in the spreadsheet. (XLSX) [file pone.0333818.s003.xlsx]

## Sheet: AMF.2022
Herbicide = Control:
contrast estimate SE df z.ratio p.value
Control - Fertilizer 1.0769 0.277 Inf 3.889 0.0003
Control - Fungicide 1.1625 0.297 Inf 3.920 0.0003
Fertilizer - Fungicide 0.0856 0.362 Inf 0.236 0.9697
Herbicide = 2,4-D:
contrast estimate SE df z.ratio p.value
Control - Fertilizer 0.8521 0.410 Inf 2.077 0.0945
Control - Fungicide 0.1669 0.338 Inf 0.494 0.8740
Fertilizer - Fungicide -0.6852 0.388 Inf -1.764 0.1817
Herbicide = ACP+MS:
contrast estimate SE df z.ratio p.value
Control - Fertilizer 0.1182 0.441 Inf 0.268 0.9611
Control - Fungicide -0.4708 0.396 Inf -1.190 0.4590
Fertilizer - Fungicide -0.5890 0.438 Inf -1.345 0.3701
Herbicide = Picloram:
contrast estimate SE df z.ratio p.value
Control - Fertilizer 2.2473 0.726 Inf 3.096 0.0056
Control - Fungicide 0.9682 0.390 Inf 2.480 0.0350
Fertilizer - Fungicide -1.2791 0.793 Inf -1.614 0.2398
AMF = Control:
contrast estimate SE df z.ratio p.value
Control - (2,4-D) 0.8707 0.286 Inf 3.042 0.0126
Control - (ACP+MS) 0.9461 0.308 Inf 3.074 0.0113
Control - Picloram 0.5839 0.207 Inf 2.818 0.0250
(2,4-D) - (ACP+MS) 0.0753 0.383 Inf 0.197 0.9973
(2,4-D) - Picloram -0.2869 0.304 Inf -0.945 0.7806
(ACP+MS) - Picloram -0.3622 0.324 Inf -1.119 0.6778
AMF = Fertilizer:
contrast estimate SE df z.ratio p.value
Control - (2,4-D) 0.6459 0.401 Inf 1.612 0.3717
Control - (ACP+MS) -0.0126 0.416 Inf -0.030 1.0000
Control - Picloram 1.7543 0.747 Inf 2.347 0.0877
(2,4-D) - (ACP+MS) -0.6585 0.465 Inf -1.416 0.4892
(2,4-D) - Picloram 1.1084 0.777 Inf 1.427 0.4823
(ACP+MS) - Picloram 1.7669 0.784 Inf 2.253 0.1092
AMF = Fungicide:
contrast estimate SE df z.ratio p.value
Control - (2,4-D) -0.1248 0.349 Inf -0.358 0.9843
Control - (ACP+MS) -0.6872 0.390 Inf -1.762 0.2918
Control - Picloram 0.3896 0.447 Inf 0.872 0.8194
(2,4-D) - (ACP+MS) -0.5623 0.356 Inf -1.581 0.3897
(2,4-D) - Picloram 0.5145 0.420 Inf 1.225 0.6106
(ACP+MS) - Picloram 1.0768 0.446 Inf 2.413 0.0747

## Sheet: AMF.2023
contrast estimate SE df z.ratio p.value
Control - (2,4-D) -0.3226 0.149 Inf -2.159 0.1349
Control - (ACP+MS) 0.1086 0.165 Inf 0.657 0.9131
Control - Picloram 0.0831 0.166 Inf 0.502 0.9586
(2,4-D) - (ACP+MS) 0.4312 0.120 Inf 3.598 0.0018
(2,4-D) - Picloram 0.4057 0.127 Inf 3.189 0.0078
(ACP+MS) - Picloram -0.0255 0.139 Inf -0.183 0.9978

## Sheet: Tansy
Year = 2022:
contrast estimate SE df t.ratio p.value
Control - (2,4-D) 8.30 2.78 90.2 2.980 0.0191
Control - (ACP+MS) 9.36 2.70 89.9 3.470 0.0044
Control - Picloram 13.86 2.72 90.0 5.099 <.0001
(2,4-D) - (ACP+MS) 1.07 2.77 90.2 0.385 0.9804
(2,4-D) - Picloram 5.56 2.78 90.2 1.997 0.1969
(ACP+MS) - Picloram 4.49 2.70 89.9 1.665 0.3481
Year = 2023:
contrast estimate SE df t.ratio p.value
Control - (2,4-D) 8.01 2.68 89.9 2.987 0.0187
Control - (ACP+MS) 14.73 2.68 89.9 5.498 <.0001
Control - Picloram 22.87 2.68 89.9 8.534 <.0001
(2,4-D) - (ACP+MS) 6.73 2.68 89.9 2.510 0.0651
(2,4-D) - Picloram 14.86 2.68 89.9 5.547 <.0001
(ACP+MS) - Picloram 8.14 2.68 89.9 3.036 0.0163
Herbicide = Control:
contrast estimate SE df t.ratio p.value
Control - Fertilizer -7.75814 3.50 55.0 -2.217 0.0771
Control - Fungicide 3.96477 3.39 45.9 1.171 0.4764
Fertilizer - Fungicide 11.72291 3.57 46.8 3.287 0.0054
Herbicide = 2,4-D:
contrast estimate SE df t.ratio p.value
Control - Fertilizer -9.12610 3.62 66.7 -2.522 0.0370
Control - Fungicide -10.86129 3.73 51.6 -2.909 0.0145
Fertilizer - Fungicide -1.73519 3.33 47.5 -0.521 0.8614
Herbicide = ACP+MS:
contrast estimate SE df t.ratio p.value
Control - Fertilizer 0.00401 3.46 43.5 0.001 1.0000
Control - Fungicide -6.46502 3.46 43.5 -1.869 0.1599
Fertilizer - Fungicide -6.46903 3.46 43.5 -1.870 0.1595
Herbicide = Picloram:
contrast estimate SE df t.ratio p.value
Control - Fertilizer -0.91904 3.50 55.0 -0.263 0.9627
Control - Fungicide -3.10024 3.39 45.9 -0.916 0.6333
Fertilizer - Fungicide -2.18120 3.57 46.8 -0.612 0.8145
AMF = Control:
contrast estimate SE df t.ratio p.value
Control - (2,4-D) 13.549 3.67 54.5 3.690 0.0028
Control - (ACP+MS) 12.937 3.39 45.9 3.821 0.0022
Control - Picloram 18.438 3.31 48.6 5.566 <.0001
(2,4-D) - (ACP+MS) -0.612 3.73 51.6 -0.164 0.9984
(2,4-D) - Picloram 4.889 3.67 54.5 1.331 0.5473
(ACP+MS) - Picloram 5.501 3.39 45.9 1.625 0.3752
AMF = Fertilizer:
contrast estimate SE df t.ratio p.value
Control - (2,4-D) 12.181 3.45 51.3 3.536 0.0047
Control - (ACP+MS) 20.699 3.57 46.8 5.804 <.0001
Control - Picloram 25.277 3.67 50.0 6.883 <.0001
(2,4-D) - (ACP+MS) 8.518 3.33 47.5 2.558 0.0638
(2,4-D) - Picloram 13.096 3.45 51.3 3.801 0.0021
(ACP+MS) - Picloram 4.578 3.57 46.8 1.284 0.5777
AMF = Fungicide:
contrast estimate SE df t.ratio p.value
Control - (2,4-D) -1.277 3.46 43.5 -0.369 0.9826
Control - (ACP+MS) 2.507 3.46 43.5 0.725 0.8866
Control - Picloram 11.373 3.46 43.5 3.288 0.0104
(2,4-D) - (ACP+MS) 3.784 3.46 43.5 1.094 0.6951
(2,4-D) - Picloram 12.650 3.46 43.5 3.657 0.0037
(ACP+MS) - Picloram 8.866 3.46 43.5 2.563 0.0642

## Sheet: Community
Year = 2022:
contrast estimate SE df t.ratio p.value
Control - (2,4-D) -0.567 1.54 79.7 -0.369 0.9827
Control - (ACP+MS) -0.241 1.49 78.2 -0.162 0.9985
Control - Picloram 3.515 1.50 78.5 2.341 0.0976
(2,4-D) - (ACP+MS) 0.326 1.53 79.6 0.214 0.9965
(2,4-D) - Picloram 4.082 1.54 79.7 2.659 0.0458
(ACP+MS) - Picloram 3.756 1.49 78.2 2.518 0.0649
Year = 2023:
contrast estimate SE df t.ratio p.value
Control - (2,4-D) -0.690 1.48 78.0 -0.465 0.9664
Control - (ACP+MS) -3.207 1.48 78.0 -2.164 0.1424
Control - Picloram -3.616 1.48 78.0 -2.440 0.0779
(2,4-D) - (ACP+MS) -2.518 1.48 78.0 -1.699 0.3311
(2,4-D) - Picloram -2.926 1.48 78.0 -1.975 0.2064
(ACP+MS) - Picloram -0.409 1.48 78.0 -0.276 0.9926
Herbicide = Control:
contrast estimate SE df t.ratio p.value
Control - Fertilizer 0.248 2.08 63.7 0.119 0.9922
Control - Fungicide -4.331 2.07 47.4 -2.089 0.1029
Fertilizer - Fungicide -4.579 2.18 48.8 -2.104 0.0995
Herbicide = 2,4-D:
contrast estimate SE df t.ratio p.value
Control - Fertilizer 1.957 2.08 80.1 0.943 0.6151
Control - Fungicide 3.980 2.24 54.4 1.774 0.1880
Fertilizer - Fungicide 2.023 2.03 49.0 0.998 0.5816
Herbicide = ACP+MS:
contrast estimate SE df t.ratio p.value
Control - Fertilizer -0.386 2.14 43.9 -0.181 0.9822
Control - Fungicide -1.796 2.14 43.9 -0.841 0.6798
Fertilizer - Fungicide -1.411 2.14 43.9 -0.661 0.7874
Herbicide = Picloram:
contrast estimate SE df t.ratio p.value
Control - Fertilizer -5.026 2.08 63.7 -2.419 0.0478
Control - Fungicide -1.492 2.07 47.4 -0.720 0.7530
Fertilizer - Fungicide 3.534 2.18 48.8 1.624 0.2454
AMF = Control:
contrast estimate SE df t.ratio p.value
Control - (2,4-D) -3.969 2.19 59.2 -1.814 0.2769
Control - (ACP+MS) -2.358 2.07 47.4 -1.137 0.6685
Control - Picloram 0.761 2.01 51.8 0.379 0.9812
(2,4-D) - (ACP+MS) 1.611 2.24 54.4 0.718 0.8896
(2,4-D) - Picloram 4.730 2.19 59.2 2.162 0.1458
(ACP+MS) - Picloram 3.119 2.07 47.4 1.505 0.4428
AMF = Fertilizer:
contrast estimate SE df t.ratio p.value
Control - (2,4-D) -2.260 2.07 55.0 -1.090 0.6968
Control - (ACP+MS) -2.991 2.18 48.8 -1.374 0.5211
Control - Picloram -4.513 2.22 53.9 -2.035 0.1880
(2,4-D) - (ACP+MS) -0.732 2.03 49.0 -0.361 0.9837
(2,4-D) - Picloram -2.253 2.07 55.0 -1.087 0.6986
(ACP+MS) - Picloram -1.522 2.18 48.8 -0.699 0.8969
AMF = Fungicide:
contrast estimate SE df t.ratio p.value
Control - (2,4-D) 4.343 2.14 43.9 2.034 0.1915
Control - (ACP+MS) 0.177 2.14 43.9 0.083 0.9998
Control - Picloram 3.600 2.14 43.9 1.686 0.3432
(2,4-D) - (ACP+MS) -4.166 2.14 43.9 -1.951 0.2224
(2,4-D) - Picloram -0.743 2.14 43.9 -0.348 0.9854
(ACP+MS) - Picloram 3.423 2.14 43.9 1.603 0.3876

## Sheet: Grass
Year = 2022:
contrast estimate SE df t.ratio p.value
Control - (2,4-D) -21.89 6.37 77.7 -3.437 0.0051
Control - (ACP+MS) -24.05 6.19 76.0 -3.884 0.0012
Control - Picloram -35.72 6.23 76.3 -5.731 <.0001
(2,4-D) - (ACP+MS) -2.17 6.33 77.5 -0.342 0.9861
(2,4-D) - Picloram -13.84 6.37 77.7 -2.173 0.1400
(ACP+MS) - Picloram -11.67 6.19 76.0 -1.885 0.2432
Year = 2023:
contrast estimate SE df t.ratio p.value
Control - (2,4-D) -30.78 6.15 75.7 -5.004 <.0001
Control - (ACP+MS) -40.13 6.15 75.7 -6.525 <.0001
Control - Picloram -63.05 6.15 75.7 -10.251 <.0001
(2,4-D) - (ACP+MS) -9.35 6.15 75.7 -1.520 0.4306
(2,4-D) - Picloram -32.27 6.15 75.7 -5.247 <.0001
(ACP+MS) - Picloram -22.92 6.15 75.7 -3.726 0.0021
Year = 2022:
contrast estimate SE df t.ratio p.value
Control - Fertilizer -8.17 5.37 89.6 -1.521 0.2861
Control - Fungicide 5.19 5.39 81.0 0.961 0.6034
Fertilizer - Fungicide 13.36 5.37 79.7 2.488 0.0392
Year = 2023:
contrast estimate SE df t.ratio p.value
Control - Fertilizer 5.68 5.20 89.3 1.092 0.5217
Control - Fungicide 4.46 5.30 79.6 0.842 0.6781
Fertilizer - Fungicide -1.22 5.30 79.6 -0.230 0.9712

## Sheet: Legume
contrast estimate SE df t.ratio p.value
Control - (2,4-D) 2.554 0.377 45.1 6.769 <.0001
Control - (ACP+MS) 1.864 0.372 43.9 5.005 0.0001
Control - Picloram 3.195 0.374 44.1 8.554 <.0001
(2,4-D) - (ACP+MS) -0.690 0.376 44.9 -1.833 0.2718
(2,4-D) - Picloram 0.641 0.377 45.1 1.699 0.3360
(ACP+MS) - Picloram 1.331 0.372 43.9 3.573 0.0047
Herbicide = Control:
contrast estimate SE df t.ratio p.value
Control - Fertilizer 1.767 0.642 57.8 2.750 0.0213
Control - Fungicide -1.097 0.628 46.4 -1.747 0.1989
Fertilizer - Fungicide -2.863 0.661 47.5 -4.335 0.0002
Herbicide = 2,4-D:
contrast estimate SE df t.ratio p.value
Control - Fertilizer 0.049 0.656 71.5 0.075 0.9969
Control - Fungicide -0.458 0.688 52.6 -0.666 0.7839
Fertilizer - Fungicide -0.507 0.616 48.1 -0.823 0.6905
Herbicide = ACP+MS:
contrast estimate SE df t.ratio p.value
Control - Fertilizer -0.462 0.643 43.7 -0.717 0.7546
Control - Fungicide 0.276 0.643 43.7 0.428 0.9041
Fertilizer - Fungicide 0.737 0.643 43.7 1.146 0.4916
Herbicide = Picloram:
contrast estimate SE df t.ratio p.value
Control - Fertilizer -0.263 0.642 57.8 -0.409 0.9120
Control - Fungicide 0.167 0.628 46.4 0.266 0.9618
Fertilizer - Fungicide 0.430 0.661 47.5 0.651 0.7929
AMF = Control:
contrast estimate SE df t.ratio p.value
Control - (2,4-D) 2.9137 0.674 56.1 4.321 0.0004
Control - (ACP+MS) 2.1496 0.628 46.4 3.424 0.0069
Control - Picloram 3.4503 0.612 49.7 5.635 <.0001
(2,4-D) - (ACP+MS) -0.7641 0.688 52.6 -1.111 0.6844
(2,4-D) - Picloram 0.5367 0.674 56.1 0.796 0.8560
(ACP+MS) - Picloram 1.3007 0.628 46.4 2.072 0.1776
AMF = Fertilizer:
contrast estimate SE df t.ratio p.value
Control - (2,4-D) 1.1962 0.635 52.6 1.884 0.2472
Control - (ACP+MS) -0.0784 0.661 47.5 -0.119 0.9994
Control - Picloram 1.4210 0.678 51.3 2.096 0.1680
(2,4-D) - (ACP+MS) -1.2746 0.616 48.1 -2.069 0.1780
(2,4-D) - Picloram 0.2248 0.635 52.6 0.354 0.9846
(ACP+MS) - Picloram 1.4994 0.661 47.5 2.270 0.1197
AMF = Fungicide:
contrast estimate SE df t.ratio p.value
Control - (2,4-D) 3.5523 0.643 43.7 5.522 <.0001
Control - (ACP+MS) 3.5221 0.643 43.7 5.475 <.0001
Control - Picloram 4.7142 0.643 43.7 7.328 <.0001
(2,4-D) - (ACP+MS) -0.0303 0.643 43.7 -0.047 1.0000
(2,4-D) - Picloram 1.1619 0.643 43.7 1.806 0.2843
(ACP+MS) - Picloram 1.1922 0.643 43.7 1.853 0.2631

## Sheet: Broadleaf
Year = 2022:
contrast estimate SE df t.ratio p.value
Control - (2,4-D) -0.184 0.395 74.1 -0.466 0.9663
Control - (ACP+MS) 0.226 0.385 72.2 0.588 0.9355
Control - Picloram 1.508 0.387 72.5 3.896 0.0012
(2,4-D) - (ACP+MS) 0.410 0.393 73.9 1.044 0.7242
(2,4-D) - Picloram 1.692 0.395 74.1 4.283 0.0003
(ACP+MS) - Picloram 1.282 0.385 72.2 3.333 0.0073
Year = 2023:
contrast estimate SE df t.ratio p.value
Control - (2,4-D) 0.192 0.382 71.8 0.503 0.9580
Control - (ACP+MS) 1.267 0.382 71.8 3.316 0.0077
Control - Picloram 2.356 0.382 71.8 6.165 <.0001
(2,4-D) - (ACP+MS) 1.075 0.382 71.8 2.812 0.0315
(2,4-D) - Picloram 2.163 0.382 71.8 5.661 <.0001
(ACP+MS) - Picloram 1.089 0.382 71.8 2.849 0.0286

## Sheet: Richness
Year = 2022:
contrast estimate SE df t.ratio p.value
Control - (2,4-D) 1.700 0.406 87.9 4.186 0.0004
Control - (ACP+MS) 1.809 0.394 87.4 4.595 0.0001
Control - Picloram 3.488 0.396 87.5 8.798 <.0001
(2,4-D) - (ACP+MS) 0.109 0.404 87.9 0.271 0.9930
(2,4-D) - Picloram 1.788 0.406 87.9 4.404 0.0002
(ACP+MS) - Picloram 1.679 0.394 87.4 4.265 0.0003
Year = 2023:
contrast estimate SE df t.ratio p.value
Control - (2,4-D) 0.267 0.391 87.3 0.682 0.9037
Control - (ACP+MS) 1.067 0.391 87.3 2.728 0.0379
Control - Picloram 2.133 0.391 87.3 5.456 <.0001
(2,4-D) - (ACP+MS) 0.800 0.391 87.3 2.046 0.1793
(2,4-D) - Picloram 1.867 0.391 87.3 4.774 <.0001
(ACP+MS) - Picloram 1.067 0.391 87.3 2.728 0.0379
contrast estimate SE df t.ratio p.value
Control - Fertilizer 0.685 0.263 56.0 2.610 0.0307
Control - Fungicide -0.050 0.263 47.1 -0.190 0.9803
Fertilizer - Fungicide -0.735 0.262 46.4 -2.805 0.0197
